# Supplementary material for: Unveiling the Potency of Gardenia Extract Against H. pylori: Insights from In Vitro and In Vivo Studies
Source: Biomedicines. 2025 Jan 2;13(1):92. doi: 10.3390/biomedicines13010092 (PMC11760463; doi:10.3390/biomedicines13010092)
Supplement: Supplementary file 1 [file biomedicines-13-00092-s001.zip]

Archive with 1 entries (1 files):
- biomedicines-3348022-supplementary.pdf
